# Supplementary material for: Integrated Multi-Omics Analysis Uncovers Immune–Metabolic Interplay in Hepatocellular Carcinoma Tumor Microenvironment
Source: Cancers (Basel). 2025 Nov 3;17(21):3565. doi: 10.3390/cancers17213565 (PMC12610199; doi:10.3390/cancers17213565)
Supplement: Supplementary file 1 [file cancers-17-03565-s001.zip]

Archive with 1 entries (1 files):
- cancers-3915783-supplementary.pdf
